# Supplementary material for: Housing Prices and the Skills Composition of Neighborhoods
Source: Front Big Data. 2021 May 31;4:652153. doi: 10.3389/fdata.2021.652153 (PMC8200666; doi:10.3389/fdata.2021.652153)
Supplement: Supplementary file 1 [file Data_Sheet_1.zip]

Archive with 24 entries (22 files):
- SupplementaryMaterial/
- __MACOSX/._SupplementaryMaterial
- SupplementaryMaterial/.DS_Store
- __MACOSX/SupplementaryMaterial/._.DS_Store
- SupplementaryMaterial/frontiers_SupplementaryMaterial.tex
- __MACOSX/SupplementaryMaterial/._frontiers_SupplementaryMaterial.tex
- SupplementaryMaterial/SupplementaryMaterial.pdf
- __MACOSX/SupplementaryMaterial/._SupplementaryMaterial.pdf
- SupplementaryMaterial/SI Figures/
- __MACOSX/SupplementaryMaterial/._SI Figures
- SupplementaryMaterial/SI Figures/.DS_Store
- __MACOSX/SupplementaryMaterial/SI Figures/._.DS_Store
- SupplementaryMaterial/SI Figures/S5.png
- __MACOSX/SupplementaryMaterial/SI Figures/._S5.png
- SupplementaryMaterial/SI Figures/S6.pdf
- __MACOSX/SupplementaryMaterial/SI Figures/._S6.pdf
- SupplementaryMaterial/SI Figures/S4.png
- __MACOSX/SupplementaryMaterial/SI Figures/._S4.png
- SupplementaryMaterial/SI Figures/S1.jpg
- __MACOSX/SupplementaryMaterial/SI Figures/._S1.jpg
- SupplementaryMaterial/SI Figures/S3.png
- __MACOSX/SupplementaryMaterial/SI Figures/._S3.png
- SupplementaryMaterial/SI Figures/S2.png
- __MACOSX/SupplementaryMaterial/SI Figures/._S2.png
