# Supplementary material for: Housing Prices and the Skills Composition of Neighborhoods
Source: Front Big Data. 2021 May 31;4:652153. doi: 10.3389/fdata.2021.652153 (PMC8200666; doi:10.3389/fdata.2021.652153)
Supplement: Supplementary file 1 [file Data_Sheet_1.zip › SupplementaryMaterial/frontiers_SupplementaryMaterial.tex]

%%%%%%%%%%%%%%%%%%%%%%%%%%%%%%%%%%%%%%%%%%%%%%%%%%%%%%%%%%%%%%%%%%%%%%%%%%%%%%%%%%%%%%%%%%%%%%%%%%%%%%%%%%%%%%%%%%%%%%%%%%%%%%%%%%%%%%%%%%%%%%%%%%%%%%%%%%%
% This is just an example/guide for you to refer to when producing your supplementary material for your Frontiers article.                                 %
%%%%%%%%%%%%%%%%%%%%%%%%%%%%%%%%%%%%%%%%%%%%%%%%%%%%%%%%%%%%%%%%%%%%%%%%%%%%%%%%%%%%%%%%%%%%%%%%%%%%%%%%%%%%%%%%%%%%%%%%%%%%%%%%%%%%%%%%%%%%%%%%%%%%%%%%%%%

%%% Version 2.5 Generated 2018/06/15 %%%
%%% You will need to have the following packages installed: datetime, fmtcount, etoolbox, fcprefix, which are normally inlcuded in WinEdt. %%%
%%% In http://www.ctan.org/ you can find the packages and how to install them, if necessary. %%%
%%%  NB logo1.jpg is required in the path in order to correctly compile front page header %%%

\documentclass[utf8]{frontiers_suppmat} % for all articles
\usepackage{url,hyperref,lineno,microtype}
\usepackage[onehalfspacing]{setspace}
 \usepackage{subfig}

% Leave a blank line between paragraphs instead of using \\

\begin{document}
\onecolumn
\firstpage{1}

\title[Supplementary Material]{{\helveticaitalic{Supplementary Material}}}


\maketitle


\section{Supplementary Data}

The datasets used for this study are all publicly accessed and cited. We also used open source python libraries such as scikit-learn to do the analysis. A repository containing the code is available here: https://github.com/ShahadThobaiti/Housing-Prices-and-the-Skills-Composition.  Additional data related to this paper may be requested from the authors.

\section{Supplementary Tables and Figures}


%% Figures, tables, and images will be published under a Creative Commons CC-BY licence and permission must be obtained for use of copyrighted material from other sources (including re-published/adapted/modified/partial figures and images from the internet). It is the responsibility of the authors to acquire the licenses, to follow any citation instructions requested by third-party rights holders, and cover any supplementary charges.

\subsection{Figures}

%%% There is no need for adding the file termination, as long as you indicate where the file is saved. In the examples below the files (logo1.eps and logos.eps) are in the Frontiers LaTeX folder
%%% If using *.tif files convert them to .jpg or .png
%%%  NB logo1.eps is required in the path in order to correctly compile front page header %%%


%%% If you are submitting a figure with subfigures please combine these into one image file with part labels integrated.
%%% If you don't add the figures in the LaTeX files, please upload them when submitting the article.
%%% Frontiers will add the figures at the end of the provisional pdf automatically
%%% The use of LaTeX coding to draw Diagrams/Figures/Structures should be avoided. They should be external callouts including graphics.


%\bibliographystyle{frontiersinSCNS_ENG_HUMS} %  for Science, Engineering and Humanities and Social Sciences articles, for Humanities and Social Sciences articles please include page numbers in the in-text citations
%\bibliographystyle{frontiersinHLTH&FPHY} % for Health and Physics articles
%\bibliography{test}


\begin{figure}[htbp]
\begin{center}
\includegraphics[width=18cm]{Frontiers_LaTex_Templates/SI Figures/S1.jpg}
\end{center}
 \caption{Average cognitive and physical fraction for the areas of study.}\label{fig:example1}
\end{figure}


\begin{figure}[h!]
\begin{center}
\includegraphics[width=18cm]{Frontiers_LaTex_Templates/SI Figures/S2.png}
\end{center}
\caption{Global spatial autocorrelation index overtime.}
\label{fig:moranI}
\end{figure}


\begin{figure}[htbp]
\begin{center}
\includegraphics[width=15cm]{Frontiers_LaTex_Templates/SI Figures/S3.png}
\end{center}
\caption{Cognitive skill normalized distribution for San Francisco Bay area low(light) and high(dark).}\label{fig:skill_dist_SF}
\end{figure}

\begin{figure}[htbp]
\begin{center}
\includegraphics[width=15cm]{Frontiers_LaTex_Templates/SI Figures/S4.png}
\end{center}
\caption{Cognitive skill normalized distribution for Los Angeles low(light) and high(dark).}\label{fig:skill_dist_lA}
\end{figure}

\begin{figure}[htbp]
\begin{center}
\includegraphics[width=15cm]{Frontiers_LaTex_Templates/SI Figures/S5.png}
\end{center}
\caption{Cognitive skill normalized distribution for Dallas low(light) and high(dark.}\label{fig:skill_dist_tx}
\end{figure}


\begin{figure}[htbp]
\begin{center}
\includegraphics[width=15cm]{Frontiers_LaTex_Templates/SI Figures/S6.pdf}
\end{center}
\caption{Temporal change in variables of tracts defined by NCRC as gentrified tracts in 2012.}\label{fig:examples_de}
\end{figure}

\end{document}
